# Supplementary material for: Isolation and Characterization of Enterococcus faecalis-Infecting Bacteriophages From Different Cheese Types
Source: Front Microbiol. 2021 Jan 8;11:592172. doi: 10.3389/fmicb.2020.592172 (PMC7820071; doi:10.3389/fmicb.2020.592172)
Supplement: Supplementary file 1 [file Data_Sheet_1.ZIP]

Archive with 3 entries (3 files):
- Supplementary Table 1 FINAL.docx
- Supplementary Table 2 FINAL.docx
- Supplementary Table 3 FINAL.docx
